# Supplementary material for: Transcriptomic Analysis of Gene Expression Patterns in the Cecal Tissue of Liangshan Yanying Chickens and Arbor Acres (AA) Chickens Before 28 Days of Age
Source: Animals (Basel). 2026 Feb 3;16(3):474. doi: 10.3390/ani16030474 (PMC12896458; doi:10.3390/ani16030474)
Supplement: Supplementary file 1 [file animals-16-00474-s001.zip]

Archive with 4 entries (4 files):
- Supplementary Table S1.docx
- Supplementary Table S3.docx
- Supplementary Table S4 .docx
- Table S2 Optimal Nutrient Levels of Pre-starter and Starter Diets for Broiler Chicks During the Starter Phase.docx
